# Supplementary material for: Computer Simulations of Silicide-Tetrahedrite Thermoelectric Generators
Source: Micromachines (Basel). 2022 Nov 5;13(11):1915. doi: 10.3390/mi13111915 (PMC9698283; doi:10.3390/mi13111915)
Supplement: Supplementary file 1 [file micromachines-13-01915-s001.zip]

Archive with 1 entries (1 files):
- micromachines-2005119-supplementary.pdf
